# Supplementary material for: Accuracy of Heart Rate Watches: Implications for Weight Management
Source: PLoS One. 2016 May 27;11(5):e0154420. doi: 10.1371/journal.pone.0154420 (PMC4883747; doi:10.1371/journal.pone.0154420)
Supplement: S1 Dataset — (XLSX) [file pone.0154420.s001.xlsx]

## Sheet: Demographics_and_CPET
ID	Gender [1=male, 2=female]	Age	Skin_colour [0 = Fitzpatrick<4, 1=Fitzpatrick >4)	Height_cm	Weight_kg	CPET_VO2_peak_mLkgmin	CPET_HR_max	Average_VO2_Lmin_T1	Average_VO2_Lmin_T2	Average_VO2_mLkgmin_T1	Average_Vo2_mLkgmin_T2
1	1	28	0	182	77	57	189	1.14	1.05	14.8052	13.6364
2	2	21	0	175	87.5	36	181	0.96	0.95	10.9714	10.8571
3	1	21	0	184	89	49	197	1.04	1.13	11.6854	12.6966
4	1	20	1	174	68.2	55	199	1.05	1.27	14.5946	14.1892
5	2	20	0	175	74	45	201	1.08	1.05	14.8352	14.011
6	1	19	0	182	72.8	58	200	1.08	1.02	14.5833	14.5833
7	2	22	1	158	65.8	48	199	0.92	0.92	13.2941	13.1765
8	2	22	1	160	65.2	53	194	0.93	0.9	11.7021	12.8723
9	2	25	0	165	57.6	48	176	0.84	0.84	14.2029	13.7681
10	1	25	0	183	85	53	190	1.13	1.12	13.8441	14.2473
11	2	26	0	179	94	37	186	1.1	1.21	12.7483	16.0596
12	1	41	1	163	79.8	37	184	0.98	0.88	14.0351	14.9123
13	1	19	1	177	59.7	61	193	0.97	1	11.942	11.4397
14	2	24	0	164	69	51	189	0.98	0.95	14.2355	17.9789
15	1	24	0	187.3	74.4	63	190	1.03	1.06	13.2546	13.5171
16	2	25	0	163	60.4	43	180	0.77	0.97	15.3959	18.6217
17	2	32	0	167	68.4	52	189	0.96	1.02	13.9818	13.9818
18	1	29	1	179	77.6	40	180	1.16	1.23	14.2638	13.8037
19	1	26	0	181	89.6	53	192	1.07	1.025	12.2807	11.0276
20	2	20	0	186	56.9	60	190	0.81	1.023	16.2479	16.7504
21	1	24	0	170	76.2	50	189	1.01	1.03	14.9485	15.8505
22	2	36	1	154	51.2	54	184	0.83	0.83	16.2109	16.2109

## Sheet: Average_VO2_Trials
Relative_oxygen_consumption_mL.kg.min
ID	Supine_T1	Seated_1_T1	Standing_T1	Treadmill_Stage_1_T1	Treadmill_Stage_2_T1	Treadmill_Stage_3_T1	Seated_2_T1	Cycle_Stage_1_T1	Cycle_Stage_2_T1	Cycle_Stage_3_T1	Cycle_Stage_4_T1	Cycle_Stage_5_T1	Cycle_Stage_6_T1	Seated_3_T1	Supine_T2	Seated_1_T2	Standing_T2	Treadmill_Stage_1_T2	Treadmill_Stage_2_T2	Treadmill_Stage_3_T2	Seated_2_T2	Cycle_Stage_1_T2	Cycle_Stage_2_T2	Cycle_Stage_3_T2	Cycle_Stage_4_T2	Cycle_Stage_5_T2	Cycle_Stage_6_T2	Seated_3_T2	Combined_Supine	Combined_Seated	Combined_Standing	Combined_Treadmill_Stage_1	Combined_Treadmill_Stage_2	Combined_Treadmill_Stage_3	Combined_Seated_2	Combined_Cycle_Stage_1	Combined_Cycle_Stage_2	Combined_Cycle_Stage_3	Combined_Cycle_Stage_4	Combined_Cycle_Stage_5	Combined_Cycle_Stage_6	Combined_Seated_3
1	5.33317	4.06974	3.91663	15.6578	24.6787	36.2678	12.7253	14.364	15.7154	18.2485	22.1758	24.6111	28.4345	8.04981	5.05767	4.5432	4.48903	16.9447	25.4838	35.2958	10.9879	13.1525	14.0865	16.2801	19.0326	22.3892	26.211	6.76866	5.33317	4.06974	3.91663	15.6578	24.6787	36.2678	12.7253	14.364	15.7154	18.2485	22.1758	24.6111	28.4345	8.04981
2	4.0773	2.87623	3.1616	9.50341	12.8985	20.6871	6.85493	9.62953	11.6863	13.9242	16.8229	19.7972	22.5932	4.32627	4.21253	3.30573	3.97827	13.5926	19.4009	28.3002	6.93924	9.70481	11.3219	13.5113	15.8624	18.8681	21.4282	4.52988	4.0773	2.87623	3.1616	9.50341	12.8985	20.6871	6.85493	9.62953	11.6863	13.9242	16.8229	19.7972	22.5932	4.32627
3	5.13608	3.98289	4.4095	15.2517	21.9957	30.9565	7.77102	10.3776	10.9284	13.4956	16.0964	19.3111	21.6203	5.06752	5.53987	4.20733	4.21565	14.1621	22.6477	30.4514	8.753	12.8444	13.7283	15.7893	19.3639	22.217	23.3045	6.01573	5.13608	3.98289	4.4095	15.2517	21.9957	30.9565	7.77102	10.3776	10.9284	13.4956	16.0964	19.3111	21.6203	5.06752
4	5.07063	5.07063	5.07773	12.6483	21.5544	31.0904	14.1272	14.0878	16.7057	20.0293	22.994	28.4056	32.1031	9.3652	4.71962	4.84467	5.72687	15.297	24.5428	34.8983	13.3172	14.829	17.3134	20.2213	24.5165	29.016	33.0405	9.34594	5.07063	5.07063	5.07773	12.6483	21.5544	31.0904	14.1272	14.0878	16.7057	20.0293	22.994	28.4056	32.1031	9.3652
5	4.88059	4.80672	5.30449	15.8412	24.0142	33.643	11.7166	14.1613	15.9249	18.6466	21.6586	25.8091	29.1939	6.54323	4.67667	4.38608	4.45014	14.6283	23.6118	33.1511	12.3024	14.0301	15.8294	18.409	21.1553	24.9048	27.6076	7.2352	4.88059	4.80672	5.30449	15.8412	24.0142	33.643	11.7166	14.1613	15.9249	18.6466	21.6586	25.8091	29.1939	6.54323
6	4.99129	5.0269	5.87215	15.9982	25.2004	36.9336	8.57864	15.0548	16.7026	20.0142	23.6701	26.993	30.2754	6.7345	5.61514	4.84577	5.0562	15.3917	24.1623	33.7241	7.95884	13.2589	15.8719	18.6304	22.2024	25.467	28.9219	5.82842	4.99129	5.0269	5.87215	15.9982	25.2004	36.9336	8.57864	15.0548	16.7026	20.0142	23.6701	26.993	30.2754	6.7345
7	4.79922	4.10404	3.67269	14.2704	21.6601	32.692	7.41292	11.6592	15.6169	19.65	23.6643	27.4389	32.4605	8.39538	4.91392	4.33315	4.39555	12.6322	21.8576	32.7119	10.3571	11.3495	15.1837	17.6786	22.2827	25.9438	29.8053	7.45006	4.79922	4.10404	3.67269	14.2704	21.6601	32.692	7.41292	11.6592	15.6169	19.65	23.6643	27.4389	32.4605	8.39538
8	4.91392	4.33315	4.39555	12.6322	21.8576	32.7119	10.3571	11.3495	15.1837	17.6786	22.2827	25.9438	29.8053	7.45006	5.18855	5.04933	4.55127	15.1257	24.0808	35.3428	7.17622	11.3948	14.597	18.419	22.7452	27.4998	31.6847	6.45984	4.91392	4.33315	4.39555	12.6322	21.8576	32.7119	10.3571	11.3495	15.1837	17.6786	22.2827	25.9438	29.8053	7.45006
9	5.02506	4.23393	4.11454	12.7783	21.5416	30.8739	6.15142	12.9495	17.0182	21.4643	26.9375	31.6987	37.2089	7.09299	5.09545	4.1404	3.68391	12.2215	20.9243	31.6673	6.12788	11.3599	15.4186	19.8188	24.7984	30.8516	37.2649	7.16244	5.02506	4.23393	4.11454	12.7783	21.5416	30.8739	6.15142	12.9495	17.0182	21.4643	26.9375	31.6987	37.2089	7.09299
10	4.81665	4.3501	4.46143	14.2622	21.5123	32.4953	8.07097	12.3604	14.5927	16.263	20.2042	24.8341	27.5833	7.57263	4.90146	4.04019	4.56054	14.494	21.9624	35.1909	7.3106	11.8757	13.726	16.683	19.5225	22.9058	28.6836	6.64129	4.81665	4.3501	4.46143	14.2622	21.5123	32.4953	8.07097	12.3604	14.5927	16.263	20.2042	24.8341	27.5833	7.57263
11	4.81055	4.7178	5.80895	14.2336	21.7366	29.1535	8.16223	10.1133	11.9788	13.8091	15.7408	19.1144	20.6884	6.08248	4.65386	4.69483	6.05723	15.3327	22.932	31.3392	9.22009	10.4918	12.6662	15.8779	18.4846	21.3337	24.4434	6.7594	4.81055	4.7178	5.80895	14.2336	21.7366	29.1535	8.16223	10.1133	11.9788	13.8091	15.7408	19.1144	20.6884	6.08248
12	3.7846	3.26607	2.9766	12.7637	21.127	31.4314	7.47563	11.4366	13.2838	16.0206	19.3769	22.8609	26.1002	6.83241	3.52133	3.34753	3.75442	11.7286	18.4864	25.4531	5.34592	10.0579	12.2293	15.4834	17.7459	21.4096	24.5246	6.37691	3.7846	3.26607	2.9766	12.7637	21.127	31.4314	7.47563	11.4366	13.2838	16.0206	19.3769	22.8609	26.1002	6.83241
13	6.36848	6.20108	6.66519	16.2869	25.0299	35.3176	8.2145	13.8372	16.7442	20.7548	25.7684	30.5308	38.7617	10.0189	5.89338	5.1371	5.60357	15.2262	24.3096	36.3436	8.90201	17.0665	20.2253	22.8215	29.2945	33.6494	38.2559	8.4901	6.36848	6.20108	6.66519	16.2869	25.0299	35.3176	8.2145	13.8372	16.7442	20.7548	25.7684	30.5308	38.7617	10.0189
14	4.56782	4.52255	4.20996	15.5887	23.8441	34.5645	7.03276	9.36308	9.4685	9.29518	9.16649	9.08217	8.68534	5.13382	4.03032	3.5481	3.91057	14.1459	23.1716	34.7687	6.96716	11.4583	15.7751	18.3855	23.2907	27.3277	32.3152	6.39081	4.56782	4.52255	4.20996	15.5887	23.8441	34.5645	7.03276	9.36308	9.4685	9.29518	9.16649	9.08217	8.68534	5.13382
15	5.19636	5.26984	7.64226	15.0537	22.8493	33.3802	6.94219	10.9279	13.9982	15.8845	21.8822	25.8546	29.3406	6.74505	5.06717	4.23356	5.34479	16.0474	23.87	35.6218	6.492	13.3056	15.5303	19.4587	23.828	26.6832	30.4604	6.33457	5.19636	5.26984	7.64226	15.0537	22.8493	33.3802	6.94219	10.9279	13.9982	15.8845	21.8822	25.8546	29.3406	6.74505
16	4.75787	4.49893	4.88068	11.7812	20.0097	29.9879	6.21644	10.629	13.0495	17.1783	21.2059	26.0166	31.0477	7.37606	4.75787	4.49893	4.88068	11.7812	20.0097	29.9879	6.21644	10.629	13.0495	17.1783	21.2059	26.0166	31.0477	7.37606	4.75787	4.49893	4.88068	11.7812	20.0097	29.9879	6.21644	10.629	13.0495	17.1783	21.2059	26.0166	31.0477	7.37606
17	4.38729	4.23647	4.22879	14.1536	22.1361	32.805	7.7683	11.6672	14.8692	20.0025	23.6322	27.8185	32.8738	7.14089	5.34627	5.27859	5.41237	16.3824	25.4979	35.6055	7.29586	12.7001	16.5576	19.6313	24.0252	28.7474	32.6189	7.03394	4.38729	4.23647	4.22879	14.1536	22.1361	32.805	7.7683	11.6672	14.8692	20.0025	23.6322	27.8185	32.8738	7.14089
18	5.95552	5.8595	7.52513	15.6574	21.9297	31.3192	10.5078	13.0858	16.1524	19.1007	23.1234	26.1019	30.3582	9.36118	5.9856	6.33991	7.20961	16.8467	23.8749	32.9635	11.4721	15.1573	18.5629	20.7919	24.453	27.0799	30.3835	9.39161	5.95552	5.8595	7.52513	15.6574	21.9297	31.3192	10.5078	13.0858	16.1524	19.1007	23.1234	26.1019	30.3582	9.36118
19	4.10202	3.76124	4.49888	13.3943	20.4836	32.6614	6.91052	10.3524	12.4152	14.329	17.4992	20.8584	24.0536	6.23917	4.10202	3.76124	4.49888	13.3943	20.4836	32.6614	6.91052	10.3524	12.4152	14.329	17.4992	20.8584	24.0536	6.23917	4.10202	3.76124	4.49888	13.3943	20.4836	32.6614	6.91052	10.3524	12.4152	14.329	17.4992	20.8584	24.0536	6.23917
20	5.21343	3.70773	4.42295	12.4843	21.2331	30.2822	7.46766	12.9409	17.2461	20.3011	25.6652	29.7444	34.3749	6.99549	3.39348	4.0971	4.46494	14.3939	23.6117	33.3814	7.01333	14.4411	17.0799	22.8463	26.3381	30.526	34.6446	6.61209	5.21343	3.70773	4.42295	12.4843	21.2331	30.2822	7.46766	12.9409	17.2461	20.3011	25.6652	29.7444	34.3749	6.99549
21	5.70111	5.03949	4.83032	14.376	22.3744	33.3956	7.30719	11.0272	13.2782	15.9486	20.1148	23.625	28.3057	7.20704	5.65329	5.27888	5.70132	13.9972	22.2203	33.1781	7.3639	11.272	13.3232	16.4273	20.5515	24.5282	28.4159	7.94067	5.70111	5.03949	4.83032	14.376	22.3744	33.3956	7.30719	11.0272	13.2782	15.9486	20.1148	23.625	28.3057	7.20704
22	6.23972	5.43259	4.1614	16.0743	23.2824	35.8975	7.47968	11.1281	14.1696	17.8907	21.1538	25.1261	30.0517	10.1508	6.5459	5.16343	6.70074	15.4697	24.9243	33.8777	8.46682	14.4729	19.1033	22.0046	26.944	33.0676	38.2308	8.47857	6.23972	5.43259	4.1614	16.0743	23.2824	35.8975	7.47968	11.1281	14.1696	17.8907	21.1538	25.1261	30.0517	10.1508
																													5.05767	4.5432	4.48903	16.9447	25.4838	35.2958	10.9879	13.1525	14.0865	16.2801	19.0326	22.3892	26.211	6.76866
																													4.21253	3.30573	3.97827	13.5926	19.4009	28.3002	6.93924	9.70481	11.3219	13.5113	15.8624	18.8681	21.4282	4.52988
																													5.53987	4.20733	4.21565	14.1621	22.6477	30.4514	8.753	12.8444	13.7283	15.7893	19.3639	22.217	23.3045	6.01573
																													4.71962	4.84467	5.72687	15.297	24.5428	34.8983	13.3172	14.829	17.3134	20.2213	24.5165	29.016	33.0405	9.34594
																													4.67667	4.38608	4.45014	14.6283	23.6118	33.1511	12.3024	14.0301	15.8294	18.409	21.1553	24.9048	27.6076	7.2352
																													5.61514	4.84577	5.0562	15.3917	24.1623	33.7241	7.95884	13.2589	15.8719	18.6304	22.2024	25.467	28.9219	5.82842
																													4.91392	4.33315	4.39555	12.6322	21.8576	32.7119	10.3571	11.3495	15.1837	17.6786	22.2827	25.9438	29.8053	7.45006
																													5.18855	5.04933	4.55127	15.1257	24.0808	35.3428	7.17622	11.3948	14.597	18.419	22.7452	27.4998	31.6847	6.45984
																													5.09545	4.1404	3.68391	12.2215	20.9243	31.6673	6.12788	11.3599	15.4186	19.8188	24.7984	30.8516	37.2649	7.16244
																													4.90146	4.04019	4.56054	14.494	21.9624	35.1909	7.3106	11.8757	13.726	16.683	19.5225	22.9058	28.6836	6.64129
																													4.65386	4.69483	6.05723	15.3327	22.932	31.3392	9.22009	10.4918	12.6662	15.8779	18.4846	21.3337	24.4434	6.7594
																													3.52133	3.34753	3.75442	11.7286	18.4864	25.4531	5.34592	10.0579	12.2293	15.4834	17.7459	21.4096	24.5246	6.37691
																													5.89338	5.1371	5.60357	15.2262	24.3096	36.3436	8.90201	17.0665	20.2253	22.8215	29.2945	33.6494	38.2559	8.4901
																													4.03032	3.5481	3.91057	14.1459	23.1716	34.7687	6.96716	11.4583	15.7751	18.3855	23.2907	27.3277	32.3152	6.39081
																													5.06717	4.23356	5.34479	16.0474	23.87	35.6218	6.492	13.3056	15.5303	19.4587	23.828	26.6832	30.4604	6.33457
																													4.75787	4.49893	4.88068	11.7812	20.0097	29.9879	6.21644	10.629	13.0495	17.1783	21.2059	26.0166	31.0477	7.37606
																													5.34627	5.27859	5.41237	16.3824	25.4979	35.6055	7.29586	12.7001	16.5576	19.6313	24.0252	28.7474	32.6189	7.03394
																													5.9856	6.33991	7.20961	16.8467	23.8749	32.9635	11.4721	15.1573	18.5629	20.7919	24.453	27.0799	30.3835	9.39161
																													4.10202	3.76124	4.49888	13.3943	20.4836	32.6614	6.91052	10.3524	12.4152	14.329	17.4992	20.8584	24.0536	6.23917
																													3.39348	4.0971	4.46494	14.3939	23.6117	33.3814	7.01333	14.4411	17.0799	22.8463	26.3381	30.526	34.6446	6.61209
																													5.65329	5.27888	5.70132	13.9972	22.2203	33.1781	7.3639	11.272	13.3232	16.4273	20.5515	24.5282	28.4159	7.94067
																													6.5459	5.16343	6.70074	15.4697	24.9243	33.8777	8.46682	14.4729	19.1033	22.0046	26.944	33.0676	38.2308	8.47857

## Sheet: Energy_Expenditure
ID	Apple_device	Apple_metamax	Trial_number	Fitbit_device	Fitbit_metamax	Trial_number	Samsung_device	Samsung_metamax	Trial_number	Alpha_device	Alpha_metamax	Trial_number
1	104	379	1	271	379	1		349	2	317	349	2
2	172	268	2	217	283	1		268	2	259	283	1
3	91	353	1	255	378	2		353	1	269	378	2
4	201	317	1	321	357	2	292	357	2	277	317	1
5	209	348	2	398	354	1	313	354	1	358	348	2
6	194	338	2	241	358	1	308	338	2	88	358	1
7	170	253	2	175	253	2	230	261	1	192	261	1
8	184	261	1	225	261	1	225	260	2	185	260	2
9	161	228	2	172	237	1	199	228	2	89	237	1
10	191	317	1	255	315	2	301	315	2	247	317	1
11	206	308	1	279	340	2	329	340	2	272	308	1
12	169	249	2	390	280	1	264	249	2	319	280	1
13	133	275	1	191	283	2	216	283	2	232	275	1
14	150	191	1	189	266	2	301	266	2	79	191	1
15	170	297	2	170	286	1	261	286	1	85	297	2
16	143	232	1	153	273	2	205	232	1	84	273	2
17	159	269	1	208	286	2	246	286	2	231	269	1
18	175	349	2	302	330	1	315	349	2	179	330	1
19	199	314	1	324	300	2	311	314	1	64	300	2
20	125	229	1	99	233	2	200	233	2	63	229	1
21	152	285	1	229	293	2	268	285	1	88	293	2
22	120	226	1	146	234	2	182	226	1	193	234	2

## Sheet: Heart_Rate
ID	Apple_device	Apple_ECG	Trial_number	Fitbit_device	Fitbit_metamax	Trial_number	Samsung_device	Samsung_ECG	Trial_number	Alpha_device	Alpha_ECG	Trial_number
1	116.34	118.29	1	92.43	118.29	1	78.07	107.37	2	104.09	107.37	2
2	104.93	109.62	1	83.84	105.13	2	92.48	105.13	2	106.6	109.62	1
3	98.05	93.8	1	91.16	98.83	2	97.98	93.8	1	98.59	98.83	2
4	120.57	121.03	1	104.2	117.88	2	116.03	121.03	1	114.34	117.88	2
5	116.86	118.28	2	117.01	123.78	1	120.86	123.78	1	108.86	118.28	2
6	87.62	86.2	2	84.91	87.77	1	84.71	86.2	2	84.24	87.77	1
7	102.02	102.59	2	83.64	102.59	2	99.87	102.97	1	101.42	102.97	1
8	94.28	95	2	93.71	103.02	1	103.34	95	2	83.49	103.02	1
9	84.87	88.42	2	82.12	91.55	1	77.73	88.42	2	92.21	91.55	1
10	100.31	100.29	1	86.22	92.22	2	100.84	92.22	2	75.49	100.29	1
11	104.71	105.23	1	101.72	106.49	2	99.1	106.49	2	104.03	105.23	1
12	124.69	125.52	2	113.06	124.18	1	118.07	125.52	2	123.95	124.18	1
13	111.18	112.63	1	93.92	113.33	2	87.37	113.33	2	113.42	112.63	1
14	82.57	99.46	2	95.86	82.27	1	80.38	82.27	1	81.3	99.46	2
15	75.52	76.4	2	80.05	81.52	1	77.27	81.52	1	76.21	76.4	2
16	86.23	89.57	1	91.05	93.38	2	81.34	89.57	1	95.32	93.38	2
17	103.18	105.19	1	95.98	105.68	2	102.07	105.68	2	103.27	105.19	1
18	119.13	120.15	2	103.79	123	1	106.74	120.15	2	122.07	123	1
19	100.06	100.08	2	97.74	100.16	1	77.93	100.08	2	98.62	100.16	1
20	78.67	70.36	1	63.88	70.65	2	79.17	70.65	2	72.14	70.36	1
21	104.45	105.37	1	93.93	105.37	1	90.04	99.91	2	95.54	99.91	2
22	99.22	99.71	1	88.24	96.36	2	84.35	99.71	1	93.15	96.36	2

## Sheet: Step_Count
ID	Apple_device	Apple_counted_steps	Trial_number	Fitbit_device	Fitbit_counted_steps	Trial_number	Samsung_device	Samsung_counted_steps	Trial_number
1	1304	1349.5	1	1307	1349.5	1	1406	1330	2
2	840	850.5	2	983	1007	1	805	850.5	2
3	1261	1458	1	1343	1398	2	1341	1458	1
4	1448	1455	1	1421	1488	2	1454	1488	2
5	1413	1396.5	2	707	1405	1	1399	1405	1
6	1383	1410.5	2	1418	1417.5	1	1336	1410.5	2
7	994	1022	2	1008	1022	2	911	1005	1
8	1174	1225	1	1133	1225	1	1173	1022.5	2
9	957	912.5	2	881	894.5	1	913	912.5	2
10	831	904	1	904	912.5	2	867	912.5	2
11	884	868.5	1	930		2	774		2
12	769	866.5	2	936	954	1	350	866.5	2
13	806	974	1	897	940.5	2	801	940.5	2
14	1022		2	939	920	1	961	920	1
15	797	808	2	783	786	1	689	786	1
16	822	981	1	886	944.5	2	982	981	1
17	1075	932.5	1	948	913	2	820	913	2
18	821	952	2	870	950.5	1	883	952	2
19	856	892	2	900	890	1	883	890	1
20	907	846	1	867	897.5	2	855	897.5	2
21	901	990	1	980	990	1	949	963	2
22	829	963	1	926	974	2	954	963	1

## Sheet: Key
Variable	Description	Unit	Permissable values	Measure
Worksheet_1
ID	Identification number	N/A	Integer	N/A
Gender	Participant's gender	N/A	0=male, 1=female	Self-report
Age	Participant's age at initial cardiopulmonary exercise test	Years	Integer	Self-report
Skin_colour	Fitzpatrick's skin type scale		0=Fitzpatrick <4, 1=Fitzpatrick >4	Self-report
Height	Participant's height	Centimeters	Integer	Height measures
Weight	Participant's weight	Kilograms	Integer	Weight measures
CPET_VO2_peak_mLkgmin	Relative peak oxygen consumption during cardiopulmonary exercise testing	Millitres per kilogram per minute	Integer	Expired gas analysis
CPET_HR_max	Maximum heart rate achieved during cardiopulmonary exercise testing	beats per minute	Integer	Heart rate monitoring during cardiopulmonary exercise testing
Average_VO2_Lmin_T1	Average absolute oxygen consumption during trial 1	Litres per minute	Integer	Expired gas analysis
Average_VO2_Lmin_T2	Average absolute oxygen consumption during trial 2	Litres per minute	Integer	Expired gas analysis
Average_VO2_mLkgmin_T1	Average relative oxygen consumption during trial 1	Millitres per kilogram per minute	Integer	Expired gas analysis
Average_VO2_mLkgmin_T2	Average relative oxygen consumption during trial 2	Millitres per kilogram per minute	Integer	Expired gas analysis
Worksheet_2
Supine_T1	Average relative oxygen consumption during supine rest in trial 1	Millitres per kilogram per minute	Integer	Expired gas analysis
Seated_1_T1	Average relative oxygen consumption during first seated rest in trial 1	Millitres per kilogram per minute	Integer	Expired gas analysis
Standing_T1	Average relative oxygen consumption during standing rest in trial 1	Millitres per kilogram per minute	Integer	Expired gas analysis
Treadmill_Stage_1_T1	Average relative oxygen consumption during treadmill stage 1 in trial 1	Millitres per kilogram per minute	Integer	Expired gas analysis
Treadmill_Stage_2_T1	Average relative oxygen consumption during treadmill stage 1 in trial 1	Millitres per kilogram per minute	Integer	Expired gas analysis
Treadmill_Stage_3_T1	Average relative oxygen consumption during treadmill stage 1 in trial 1	Millitres per kilogram per minute	Integer	Expired gas analysis
Seated_2_T1	Average relative oxygen consumption during second seated rest in trial 1	Millitres per kilogram per minute	Integer	Expired gas analysis
Cycle_Stage_1_T1	Average relative oxygen consumption during cycling stage 1 in trial 1	Millitres per kilogram per minute	Integer	Expired gas analysis
Cycle_Stage_2_T1	Average relative oxygen consumption during cycling stage 2 in trial 1	Millitres per kilogram per minute	Integer	Expired gas analysis
Cycle_Stage_3_T1	Average relative oxygen consumption during cycling stage 3 in trial 1	Millitres per kilogram per minute	Integer	Expired gas analysis
Cycle_Stage_4_T1	Average relative oxygen consumption during cycling stage 4 in trial 1	Millitres per kilogram per minute	Integer	Expired gas analysis
Cycle_Stage_5_T1	Average relative oxygen consumption during cycling stage 5 in trial 1	Millitres per kilogram per minute	Integer	Expired gas analysis
Cycle_Stage_6_T1	Average relative oxygen consumption during cycling stage 6 in trial 1	Millitres per kilogram per minute	Integer	Expired gas analysis
Seated_3_T1	Average relative oxygen consumption during third seated rest in trial 1	Millitres per kilogram per minute	Integer	Expired gas analysis
Supine_T2	Average relative oxygen consumption during supine rest in trial 2	Millitres per kilogram per minute	Integer	Expired gas analysis
Seated_1_T2	Average relative oxygen consumption during first seated rest in trial 2	Millitres per kilogram per minute	Integer	Expired gas analysis
Standing_T2	Average relative oxygen consumption during standing rest in trial 2	Millitres per kilogram per minute	Integer	Expired gas analysis
Treadmill_Stage_1_T2	Average relative oxygen consumption during treadmill stage 1 in trial 2	Millitres per kilogram per minute	Integer	Expired gas analysis
Treadmill_Stage_2_T2	Average relative oxygen consumption during treadmill stage 1 in trial 2	Millitres per kilogram per minute	Integer	Expired gas analysis
Treadmill_Stage_3_T2	Average relative oxygen consumption during treadmill stage 1 in trial 2	Millitres per kilogram per minute	Integer	Expired gas analysis
Seated_2_T2	Average relative oxygen consumption during second seated rest in trial 2	Millitres per kilogram per minute	Integer	Expired gas analysis
Cycle_Stage_1_T2	Average relative oxygen consumption during cycling stage 1 in trial 2	Millitres per kilogram per minute	Integer	Expired gas analysis
Cycle_Stage_2_T2	Average relative oxygen consumption during cycling stage 2 in trial 2	Millitres per kilogram per minute	Integer	Expired gas analysis
Cycle_Stage_3_T2	Average relative oxygen consumption during cycling stage 3 in trial 2	Millitres per kilogram per minute	Integer	Expired gas analysis
Cycle_Stage_4_T2	Average relative oxygen consumption during cycling stage 4 in trial 2	Millitres per kilogram per minute	Integer	Expired gas analysis
Cycle_Stage_5_T2	Average relative oxygen consumption during cycling stage 5 in trial 2	Millitres per kilogram per minute	Integer	Expired gas analysis
Cycle_Stage_6_T2	Average relative oxygen consumption during cycling stage 6 in trial 2	Millitres per kilogram per minute	Integer	Expired gas analysis
Seated_3_T2	Average relative oxygen consumption during third seated rest in trial 2	Millitres per kilogram per minute	Integer	Expired gas analysis
Combined_Supine	Combined relative oxygen consumption during supine rest	Millitres per kilogram per minute	Integer	Expired gas analysis
Combined_Seated	Combined relative oxygen consumption during first seated rest	Millitres per kilogram per minute	Integer	Expired gas analysis
Combined_Standing	Combined relative oxygen consumption during standing rest	Millitres per kilogram per minute	Integer	Expired gas analysis
Combined_Treadmill_Stage_1	Combined relative oxygen consumption during treadmill stage 1	Millitres per kilogram per minute	Integer	Expired gas analysis
Combined_Treadmill_Stage_2	Combined relative oxygen consumption during treadmill stage 1	Millitres per kilogram per minute	Integer	Expired gas analysis
Combined_Treadmill_Stage_3	Combined relative oxygen consumption during treadmill stage 1	Millitres per kilogram per minute	Integer	Expired gas analysis
Combined_Seated_2	Combined relative oxygen consumption during second seated rest	Millitres per kilogram per minute	Integer	Expired gas analysis
Combined_Cycle_Stage_1	Combined relative oxygen consumption during cycling stage 1	Millitres per kilogram per minute	Integer	Expired gas analysis
Combined_Cycle_Stage_2	Combined relative oxygen consumption during cycling stage 2	Millitres per kilogram per minute	Integer	Expired gas analysis
Combined_Cycle_Stage_3	Combined relative oxygen consumption during cycling stage 3	Millitres per kilogram per minute	Integer	Expired gas analysis
Combined_Cycle_Stage_4	Combined relative oxygen consumption during cycling stage 4	Millitres per kilogram per minute	Integer	Expired gas analysis
Combined_Cycle_Stage_5	Combined relative oxygen consumption during cycling stage 5	Millitres per kilogram per minute	Integer	Expired gas analysis
Combined_Cycle_Stage_6	Combined relative oxygen consumption during cycling stage 6	Millitres per kilogram per minute	Integer	Expired gas analysis
Combined_Seated_3	Combined relative oxygen consumption during third seated rest	Millitres per kilogram per minute	Integer	Expired gas analysis
Worksheet_3
Apple_device	Estimated energy expenditure derived from the Apple Watch	Kilocalories	Integer	Estaimted energy expenditure
Apple_metamax	Energy expenditure derived from the Metamax Portable Gas analyser while wearing the Apple Watch	Kilocalories	Integer	Energy expenditure
Trial_number	Trial number the Apple Watch was worn	N/A	Integer	N/A
Fitbit_device	Estimated energy expenditure derived from the Fitbit Charge HR	Kilocalories	Integer	Estaimted energy expenditure
Fitbit_metamax	Energy expenditure derived from the Metamax Portable Gas analyser while wearing the Fitbit Charge HR	Kilocalories	Integer	Energy expenditure
Trial_number	Trial number the Fitbit Charge HR was worn	N/A	Integer	N/A
Samsung_device	Estimated energy expenditure derived from the Samsung Gear S	Kilocalories	Integer	Estaimted energy expenditure
Samsung_metamax	Energy expenditure derived from the Metamax Portable Gas analyser while wearing Samsung Gear S	Kilocalories	Integer	Energy expenditure
Trial_number	Trial number the Samsung Gear S was worn	N/A	Integer	N/A
Alpha_device	Estimated energy expenditure derived from the Mio Alpha	Kilocalories	Integer	Estaimted energy expenditure
Alpha_metamax	Energy expenditure derived from the Metamax Portable Gas analyser while wearing Mio Alpha	Kilocalories	Integer	Energy expenditure
Trial_number	Trial number the Mio Alpha was worn	N/A	Integer	N/A
Worksheet_4
Apple_device	Heart rate measured from the Apple Watch	beats per minute	Integer	Heart rate
Apple_ECG	Heart rate measured from electrocardiography while wearing the Apple Watch	beats per minute	Integer	Heart rate
Trial_number	Trial number the Apple Watch was worn	N/A	Integer	N/A
Fitbit_device	Heart rate measured from the Fitbit Charge HR	beats per minute	Integer	Heart rate
Fitbit_metamax	Heart rate measured from electrocardiography while wearing the Fitbit Charge HR	beats per minute	Integer	Heart rate
Trial_number	Trial number the Fitbit Charge HR was worn	N/A	Integer	N/A
Samsung_device	Heart rate measured from the Samsung Gear S	beats per minute	Integer	Heart rate
Samsung_ECG	Heart rate measured from electrocardiography while wearing the Samsung Gear S	beats per minute	Integer	Heart rate
Trial_number	Trial number the Samsung Gear S was worn	N/A	Integer	N/A
Alpha_device	Heart rate measured from the Mio Alpha	beats per minute	Integer	Heart rate
Alpha_ECG	Heart rate measured from electrocardiography while wearing the Mio Alpha	beats per minute	Integer	Heart rate
Trial_number	Trial number the Mio Alpha was worn	N/A	Integer	N/A
Worksheet_5
Apple_device	Trial number the Apple Watch was worn	number of steps	Integer	Step count
Apple_counted_steps	Number of steps counted by the Apple Watch	number of steps	Integer	Step count
Trial_number	Number of steps counted by visual inspection while wearing the Apple Watch	N/A	Integer	N/A
Fitbit_device	Trial number the Fitbit Charge HR was worn	number of steps	Integer	Step count
Fitbit_counted_steps	Number of steps counted by the Fitbit Charge HR	number of steps	Integer	Step count
Trial_number	Number of steps counted by visual inspection while wearing the Fitbit Charge HR	N/A	Integer	N/A
Samsung_device	Trial number the Samsung Gear S was worn	number of steps	Integer	Step count
Samsung_counted_steps	Number of steps counted by the Samsung Gear S	number of steps	Integer	Step count
Trial_number	Number of steps counted by visual inspection while wearing the Samsung Gear S	N/A	Integer	N/A
